# Supplementary material for: Early Ibrutinib Dose Modifications in CLL: A Post Hoc Analysis of the Real-World EVIdeNCE Study
Source: Cancers (Basel). 2026 Mar 19;18(6):1000. doi: 10.3390/cancers18061000 (PMC13024652; doi:10.3390/cancers18061000)
Supplement: Supplementary file 1 [file cancers-18-01000-s001.zip]

Archive with 1 entries (1 files):
- cancers-4115163-supplementary.pdf
